# Supplementary material for: The effects of interventions targeting multiple health behaviors on smoking cessation outcomes: a rapid realist review protocol
Source: Syst Rev. 2018 Mar 1;7:38. doi: 10.1186/s13643-018-0702-0 (PMC5831832; doi:10.1186/s13643-018-0702-0)
Supplement: Supplementary file 4 — Excel spreadseet. (XLSX 21 kb) [file 13643_2018_702_MOESM4_ESM.xlsx]

## Sheet: Sheet3
			General					Population					Context								Activities									Mechanism: Capability					Mechanism: Motivation						Mechanism: Opportunity								Outcomes
	Refid	# behaviours trying to change	Behaviours trying to change	Simultaneous or Sequential	Type prevention	Pop'n	Other (specify)	Gender (100%)	Age	Race (100%)	Infrastructure	Details (short)	Characteristics of region	Details (short)	Other	Social support	Counselling	Motivational Interviewing	Education	Education	Community organization	Incentives	Tailored feedback	Tailored feedback	Opinion leaders	Group Interactions	Mass Media Capaigns	Pharma support	Enhance knowledge and skills	Capacity to plan	Beliefs about intervention/treatment	Empowerment	Other Capability	Increase motivation	Inducing fear	Incentivization	Self-efficacy	Other	Changing physical and social environment to change social climate	Improve feelings of support	Cost	Access	HCP-pt relationship	Other	Smoking	Time point	Alcohol	Time point	Nutition
Smoking, Alcohol, Nutrition, PA, Stress, Sleep
Smoking, Alcohol, Nutrition, PA, Stress
Smoking, Alcohol, Nutrition, PA, Sleep
Smoking, Alcohol, Nutrition, Stress, Sleep
Smoking, Alcohol, PA, Stress, Sleep
Smoking, Nutrition, PA, Stress, Sleep
Smoking, Alcohol, Nutrition, Sleep
Smoking, Alcohol, Nutrition, PA
Smoking, Alcohol, Nutrition, Stress
Smoking, Alcohol,PA, Sleep
Smoking, Alcohol, PA, Stress
Smoking, Nutrition, PA, Sleep
Smoking, Nutrition, PA, Stress
Smoking, PA, Slee, Stress
Smoking, Alcohol, Nutrition;
Smoking, Alcohol, Physical Actvity;
Smoking, Alcohol, Sleep
Smoking, Alcohol, Stress
Smoking, Nutrition, PA
Smoking, Nutrition, Sleep
Smoking, Nutrition, Stress
Smoking, Physical Actvity, Sleep
Smoking, Physical Actvity, Stress
Simultaneous
Sequential
Not stated
Primary Prevention
Secondary Prevention
Tertiary prevention
Primary & Secondary
Primary & Secondary & Tertiary
3
4
5
6
Delivery type not stated
Face to face
Over the phone
Web
App
txt
Mass media
Other
F2F & Phone
F2F & Txt
Phone & Other
F2F & Web
F2F & Phone & Txt & Other
Phone & Txt
F2F & Phone & Other
F2F & Phone & Web
F2F & Other
Not stated
Health Consequences
Social
Emotional
Avoidance
Perform
Other
Avoidance & Perform
Avoidance & Other
Perform & Other
Health Cons & Perform
Health Cons & Other
Health Cons & Avoid
Health Cons & Avoid & Perform
Health Cons & Perform & Other
Health Cons & Emotional & Perform
Health Cons & Social & Other
Health Cons & Social & Perform
Health Cons & Emotional & Avoid & Perform
Health Cons & Avoid & Perform & Other
YES
Material rewards
Social rewards
Self-rewards
Material & Social
Material & Self
Not stated
Not stated
Biological
Self-monitoring
Biological & Self-monitoring
Delivery type not stated
Face to face
Over the phone
Web
Social Media
Other
F2F & Other
Delivery type not stated
TV
Billboards
Radio
Movies
Magazine/Newspaper
Social media
Other
Billboards & Other
Billboards & Magazines
TV & Radio
TV & Billboards & Magazines
TV & Billboards & Other
TV & Radio & Magazines
TV & Radio & Magazines & Other
Type not stated
Smoking
Alcohol
Stress/Mood/Depression
Sleep
Deacrese alcohol consumption - STATISTICALLY SIGNIFICANT
Decrease alcohol consumption - NOT Statisitcally Significant
Decrease alcohol consumption - Significance not measured
No change alcohol consumption
Quit smoking - STATISTICALLY SIGNIFICANT
Quit smoking - NOT Statistically Significant
Quit smoking - Significance not measured
No change smoking
Improved nutrition - STATISTICALLY SIGNIFICANT
Improved nutrition - NOT statistically significant
Improved nutrition - Significance not measured
No change in nutrition
Improved PA - STATISTICALLY SIGNIFICANT
Improved PA - NOT statistically significant
Improved PA - Significance not measured
No change in PA
Improved sleep - STATISTICALLY SIGNIFICANT
Improved sleep - NOT statistically significant
Improved sleep - Significance not measured
No change in sleep
Improved stress - STATISTICALLY SIGNIFICANT
Improved stress - NOT statistically significant
Improved stress - Significance not measured
No change in stress
Delivery type not stated
Face to face
Over the phone
Web
App
txt
Mass media
Other
F2F & Phone
Phone & Other
Phone & Txt
F2F & Other
F2F & Phone & Web
F2F & Phone & Other
Delivery type not stated
Face to face
Over the phone
Web
App
txt
Mass media
Other
F2F & Phone
F2F & Phone & Web
Phone & Web & Other
Delivery type not stated
Face to face
Over the phone
Web
App
txt
Mass media
Other
F2F & Phone
F2F & Other
F2F & Mass Media
F2F & Web
F2F & Mass Media & Other
F2F & Phone & Other
F2F & Web & Other
Phone & Other
Phone & Web
Web & Text
Web & Other
Web & App
Web & Text & Other
Mass Media & Other
App & Text
Delivery type not stated
Face to face
Over the phone
Web
App
txt
Other
Web & Txt
Phone & Other
F2F & Phone
F2F & Web
F2F & Other
F2F & Phone & Other
F2F & Phone & Txt
F2F & Phone & Web & Other
Delivery type not stated
Face to face
Over the phone
Web
App
txt
Mass media
Other
F2F & Other
General Public
Pregnant Women
Students
Minority Groups
Disadvantaged
Cardio Patients
Cancer Patients
Workers
Other
Cardio & Other
General Public & Cardio
Male
Female
Adolescents
Adults
Elderly
Adolescents & Adults
Adults & Elderly
Adolescents & Adults & Elderly
White/Caucasian
Black or African American
Aboriginal or Indigenous
Asian/Pacific Islander
Hispanic or Latino
Other
Community center based
Hosptial/trauma center/cardiac center etc based
Primary care clinic based
School intervention
Workplace intervention
Delivered by healthcare professionals (nurses/dieticians etc)
Delivered by GP
Across multiple locations (health centers, workplace, community, schools)
Call centers
Other
Increased mortality rates
Rural community
Proximity to capital/resources
Climate
Focus of urban renewal efforts/deprived areas
Other
3 months
6 months
12 months
24 months
Other
[truncated: 10 more columns]
